# Supplementary material for: A Senescent Cluster in Aged Human Hematopoietic Stem Cell Compartment as Target for Senotherapy
Source: Int J Mol Sci. 2025 Jan 17;26(2):787. doi: 10.3390/ijms26020787 (PMC11766015; doi:10.3390/ijms26020787)
Supplement: Supplementary file 1 [file ijms-26-00787-s001.zip]

Archive with 1 entries (1 files):
- ijms-3426827-supplementary.pdf
